# Supplementary material for: Sphaerillo boninensis Nunomura, 1990 (Crustacea, Isopoda, Oniscidea) is a junior synonym of a pantropical species, Venezillo parvus (Budde-Lund, 1885)
Source: Zookeys. 2020 Apr 1;923:1–14. doi: 10.3897/zookeys.923.26018 (PMC7142170; doi:10.3897/zookeys.923.26018)
Supplement: XML Treatment for Venezillo parvus [file zookeys.923.26018-treatment1.xml]

<!DOCTYPE tp:taxon-treatment
  PUBLIC "-//TaxonX//DTD Taxonomic Treatment Publishing DTD v0 20100105//EN" "tax-treatment-NSO.dtd">
<tp:taxon-treatment xmlns:tp="http://www.plazi.org/taxpub"><tp:treatment-meta><kwd-group><label>Taxon classification</label><kwd><named-content xmlns:xlink="http://www.w3.org/1999/xlink" content-type="kingdom">Animalia</named-content></kwd><kwd><named-content xmlns:xlink="http://www.w3.org/1999/xlink" content-type="order">Isopoda</named-content></kwd><kwd><named-content xmlns:xlink="http://www.w3.org/1999/xlink" content-type="family">Armadillidae</named-content></kwd></kwd-group><mixed-citation publication-type="journal"><person-group><name><surname>Karasawa</surname><given-names>Shigenori</given-names></name></person-group><article-title><italic><tp:taxon-name><tp:taxon-name-part taxon-name-part-type="genus" reg="Sphaerillo">Sphaerillo</tp:taxon-name-part> <tp:taxon-name-part taxon-name-part-type="species" reg="boninensis">boninensis</tp:taxon-name-part></tp:taxon-name></italic> Nunomura, 1990 (<tp:taxon-name><tp:taxon-name-part taxon-name-part-type="subphylum">Crustacea</tp:taxon-name-part></tp:taxon-name>, <tp:taxon-name><tp:taxon-name-part taxon-name-part-type="order">Isopoda</tp:taxon-name-part></tp:taxon-name>, <tp:taxon-name><tp:taxon-name-part taxon-name-part-type="suborder">Oniscidea</tp:taxon-name-part></tp:taxon-name>) is a junior synonym of a pantropical species, <italic><tp:taxon-name><tp:taxon-name-part taxon-name-part-type="genus" reg="Venezillo">Venezillo</tp:taxon-name-part> <tp:taxon-name-part taxon-name-part-type="species" reg="parvus">parvus</tp:taxon-name-part></tp:taxon-name></italic> (Budde-Lund, 1885)</article-title><source>Zookeys</source><day>01</day><month>4</month><year>2020</year><volume>923</volume><fpage>1</fpage><lpage>14</lpage><pub-id pub-id-type="doi">10.3897/zookeys.923.26018</pub-id></mixed-citation></tp:treatment-meta><tp:nomenclature><tp:taxon-name><object-id xmlns:xlink="http://www.w3.org/1999/xlink" content-type="arpha" xlink:type="simple">62C6099F-71FD-54CB-A98D-31E50CCE87AE</object-id>
              <tp:taxon-name-part taxon-name-part-type="genus" reg="Venezillo">Venezillo</tp:taxon-name-part>
              <tp:taxon-name-part taxon-name-part-type="species" reg="parvus">parvus</tp:taxon-name-part>
            </tp:taxon-name><tp:taxon-authority>(Budde-Lund, 1885)</tp:taxon-authority><tp:nomenclature-citation-list><tp:nomenclature-citation><tp:taxon-name>
                  <tp:taxon-name-part taxon-name-part-type="genus" reg="Armadillo">Armadillo</tp:taxon-name-part> <tp:taxon-name-part taxon-name-part-type="species" reg="parvus">parvus</tp:taxon-name-part></tp:taxon-name><comment>Budde-Lund, 1885: 25–26; <xref ref-type="bibr" rid="B15">Dollfus 1893</xref>: 187; <xref ref-type="bibr" rid="B75">Verhoeff 1946</xref>: 4; <xref ref-type="bibr" rid="B26">Jeppesen 2000</xref>: 254.</comment></tp:nomenclature-citation><tp:nomenclature-citation><tp:taxon-name>
                  <tp:taxon-name-part taxon-name-part-type="genus" reg="Spherillo">Spherillo</tp:taxon-name-part> <tp:taxon-name-part taxon-name-part-type="species" reg="parvus">parvus</tp:taxon-name-part></tp:taxon-name><comment>: <xref ref-type="bibr" rid="B9">Budde-Lund 1904</xref>: 91; <xref ref-type="bibr" rid="B10">Budde-Lund 1908</xref>: 270–271, taf 12, figs 30–37; <xref ref-type="bibr" rid="B11">Budde-Lund 1912</xref>: 371; <xref ref-type="bibr" rid="B4">Barnard 1964</xref>: 53.</comment></tp:nomenclature-citation><tp:nomenclature-citation><tp:taxon-name>
                  <tp:taxon-name-part taxon-name-part-type="genus" reg="Venezillo">Venezillo</tp:taxon-name-part> <tp:taxon-name-part taxon-name-part-type="species" reg="evergladensis">evergladensis</tp:taxon-name-part></tp:taxon-name><comment>Schultz, 1963: 209–213, figs 1–26; <xref ref-type="bibr" rid="B58">Schultz 1972</xref>: 1–4, figs 4–6; <xref ref-type="bibr" rid="B59">Schultz 1975</xref>: 186; <xref ref-type="bibr" rid="B27">Johnson 1976</xref>: 157, fig. 1; <xref ref-type="bibr" rid="B28">Johnson 1977</xref>: 603; <xref ref-type="bibr" rid="B29">Johnson 1978</xref>: 140; <xref ref-type="bibr" rid="B30">Johnson 1980</xref>: 124; <xref ref-type="bibr" rid="B31">Johnson 1981</xref>: 351, fig. 1; <xref ref-type="bibr" rid="B32">Johnson 1982</xref>: 225; <xref ref-type="bibr" rid="B33">Johnson 1983</xref>: 209; <xref ref-type="bibr" rid="B34">Johnson 1984</xref>: 465; <xref ref-type="bibr" rid="B35">Johnson 1985a</xref>: 403; <xref ref-type="bibr" rid="B36">Johnson 1985b</xref>: 216; <xref ref-type="bibr" rid="B38">Keeney 1990</xref>: 1–2, figs 1, 2.</comment></tp:nomenclature-citation><tp:nomenclature-citation><tp:taxon-name>
                  <tp:taxon-name-part taxon-name-part-type="genus" reg="Sphaerillo">Sphaerillo</tp:taxon-name-part> <tp:taxon-name-part taxon-name-part-type="species" reg="parvus">parvus</tp:taxon-name-part></tp:taxon-name><comment>: <xref ref-type="bibr" rid="B16">Ferrara and Taiti 1979</xref>: 182.</comment></tp:nomenclature-citation><tp:nomenclature-citation><tp:taxon-name>
                  <tp:taxon-name-part taxon-name-part-type="genus" reg="Sphaerillo">Sphaerillo</tp:taxon-name-part>
                </tp:taxon-name><comment>(?) <tp:taxon-name><tp:taxon-name-part taxon-name-part-type="genus" reg="Sphaerillo"/><tp:taxon-name-part taxon-name-part-type="species" reg="parvus">parvus</tp:taxon-name-part></tp:taxon-name>: <xref ref-type="bibr" rid="B17">Ferrara and Taiti 1981</xref>: 196; <xref ref-type="bibr" rid="B18">Ferrara and Taiti 1983</xref>: 70–71, figs 131–136; <xref ref-type="bibr" rid="B66">Taiti and Ferrara 1983</xref>: 220–222.</comment></tp:nomenclature-citation><tp:nomenclature-citation><tp:taxon-name>
                  <tp:taxon-name-part taxon-name-part-type="genus" reg="Sphaerillo">Sphaerillo</tp:taxon-name-part> <tp:taxon-name-part taxon-name-part-type="species" reg="boninensis">boninensis</tp:taxon-name-part></tp:taxon-name><comment>Nunomura, 1990: 19–21, fig. 146. Syn. nov.</comment></tp:nomenclature-citation><tp:nomenclature-citation><tp:taxon-name>
                  <tp:taxon-name-part taxon-name-part-type="genus" reg="Venezillo">Venezillo</tp:taxon-name-part> <tp:taxon-name-part taxon-name-part-type="species" reg="parvus">parvus</tp:taxon-name-part></tp:taxon-name><comment>: <xref ref-type="bibr" rid="B19">Green et al. 1990</xref>: 431, 433; <xref ref-type="bibr" rid="B67">Taiti and Ferrara 1991a</xref>: 220; <xref ref-type="bibr" rid="B68">Taiti and Ferrara 1991b</xref>: 915; <xref ref-type="bibr" rid="B41">Kwon and Taiti 1993</xref>: 77; <xref ref-type="bibr" rid="B40">Kwon 1995</xref>: 533; <xref ref-type="bibr" rid="B69">Taiti and Howarth 1996</xref>: 68; <xref ref-type="bibr" rid="B70">Taiti et al. 1998</xref>: 300; <xref ref-type="bibr" rid="B42">Leistikow and Wägele 1999</xref>: 49; <xref ref-type="bibr" rid="B64">Taiti 1999</xref>: 38; <xref ref-type="bibr" rid="B25">Jass and Klausmeier 2000</xref>: 781; <xref ref-type="bibr" rid="B63">Stoyenoff 2001</xref>: tab. 2; <xref ref-type="bibr" rid="B20">Green et al. 2002</xref>: 301; <xref ref-type="bibr" rid="B78">Zimmer et al. 2002</xref>: 597; <xref ref-type="bibr" rid="B7">Buck et al. 2003</xref>: 106; <xref ref-type="bibr" rid="B37">Kelly and Samways 2003</xref>: app 1; <xref ref-type="bibr" rid="B56">Schmidt 2003</xref>: 107, figs 122–128; <xref ref-type="bibr" rid="B62">Soesbergen 2003</xref>: 97, figs 1, 2, tab. 1; <xref ref-type="bibr" rid="B55">Schmalfuss 2004</xref>: 291; <xref ref-type="bibr" rid="B79">Zimmer et al. 2004</xref>: 754, figs 1–3, 5–12; <xref ref-type="bibr" rid="B14">Dias et al. 2005</xref>: tab. 3; <xref ref-type="bibr" rid="B44">McLaughlin et al. 2005</xref>: 198; <xref ref-type="bibr" rid="B52">Poore 2005</xref>: 11; <xref ref-type="bibr" rid="B5">Berg et al. 2008</xref>: 61; <xref ref-type="bibr" rid="B21">Gregory 2009a</xref>: 7; <xref ref-type="bibr" rid="B22">Gregory 2009b</xref>: 1; Barber 2010: 73; <xref ref-type="bibr" rid="B12">Cochard et al. 2010</xref>: tab. 7.1.1; <xref ref-type="bibr" rid="B60">Senterre et al. 2011</xref>: app 2; <xref ref-type="bibr" rid="B45">Murphy et al. 2012</xref>: 3; <xref ref-type="bibr" rid="B2">Arab and Wimp 2013</xref>: 333; <xref ref-type="bibr" rid="B72">Treplin et al. 2013</xref>: 84; <xref ref-type="bibr" rid="B77">Wimp et al. 2013</xref>: 507, fig. 1; <xref ref-type="bibr" rid="B1">Angelini and Silliman 2014</xref>: 188; <xref ref-type="bibr" rid="B23">Gregory 2014</xref>: 21–23, fig. 11, tab. 3; <xref ref-type="bibr" rid="B24">Humphreys 2014</xref>: tab. 2; <xref ref-type="bibr" rid="B43">Lemaire and Gerriet 2014</xref>: 43–44; <xref ref-type="bibr" rid="B71">Taiti and Wynne 2015</xref>: 44; <xref ref-type="bibr" rid="B65">Taiti 2018</xref>: 88; <xref ref-type="bibr" rid="B76">Vittori and Štrus 2017</xref>: 396; <xref ref-type="bibr" rid="B13">De los Rios-Escalante et al. 2018</xref>: 50, tab. 1; <xref ref-type="bibr" rid="B51">Pérez-Schultheiss et al. 2018</xref>: 8.</comment></tp:nomenclature-citation><tp:nomenclature-citation><tp:taxon-name>
                  <tp:taxon-name-part taxon-name-part-type="genus" reg="Venezillo">Venezillo</tp:taxon-name-part> <tp:taxon-name-part taxon-name-part-type="species" reg="boninensis">boninensis</tp:taxon-name-part></tp:taxon-name><comment>: <xref ref-type="bibr" rid="B47">Nunomura 1999a</xref>: 89; <xref ref-type="bibr" rid="B48">Nunomura 1999b</xref>: 598, 614, 624; <xref ref-type="bibr" rid="B54">Saito et al. 2000</xref>: 94. Syn. nov.</comment></tp:nomenclature-citation><tp:nomenclature-citation><tp:taxon-name>
                  <tp:taxon-name-part taxon-name-part-type="genus" reg="Spherillo">Spherillo</tp:taxon-name-part> <tp:taxon-name-part taxon-name-part-type="species" reg="boninensis">boninensis</tp:taxon-name-part></tp:taxon-name><comment>: <xref ref-type="bibr" rid="B49">Nunomura 2011</xref>: 71; <xref ref-type="bibr" rid="B50">Nunomura 2015</xref>: 1032, 1050, 1063; <xref ref-type="bibr" rid="B61">Shinobe et al. 2017</xref>: 3. Syn. nov.</comment></tp:nomenclature-citation></tp:nomenclature-citation-list></tp:nomenclature><tp:treatment-sec sec-type="material" id="SECID0EXHAE"><title>Material examined.</title><p><italic><tp:taxon-name><tp:taxon-name-part taxon-name-part-type="genus" reg="Sphaerillo">Sphaerillo</tp:taxon-name-part> <tp:taxon-name-part taxon-name-part-type="species" reg="boninensis">boninensis</tp:taxon-name-part></tp:taxon-name></italic>: Holotype, <named-content xmlns:xlink="http://www.w3.org/1999/xlink" content-type="dwc:institutional_code" xlink:type="simple">TOYA</named-content>-Cr-8953, male, dissected, forest of <italic><tp:taxon-name><tp:taxon-name-part taxon-name-part-type="genus" reg="Casuaria">Casuaria</tp:taxon-name-part> <tp:taxon-name-part taxon-name-part-type="species" reg="equisetifolia">equisetifolia</tp:taxon-name-part></tp:taxon-name></italic>, Suzaki, Chichijima Island, Tokyo Metropolis, Japan, 1 July 1977, Jun-Ichi Aoki leg; paratype, <named-content xmlns:xlink="http://www.w3.org/1999/xlink" content-type="dwc:institutional_code" xlink:type="simple">TOYA</named-content>-Cr-8955, male, dissected, forest of <italic><tp:taxon-name><tp:taxon-name-part taxon-name-part-type="genus" reg="Casuaria">Casuaria</tp:taxon-name-part> <tp:taxon-name-part taxon-name-part-type="species" reg="equisetifolia">equisetifolia</tp:taxon-name-part></tp:taxon-name></italic>, Suzaki, Chichijima Island, Tokyo Metropolis, Japan, 1 July 1977, Jun-Ichi Aoki leg; paratype, <named-content xmlns:xlink="http://www.w3.org/1999/xlink" content-type="dwc:institutional_code" xlink:type="simple">TOYA</named-content>-Cr-8961, female, dissected, forest of <italic><tp:taxon-name><tp:taxon-name-part taxon-name-part-type="genus" reg="Casuaria">Casuaria</tp:taxon-name-part> <tp:taxon-name-part taxon-name-part-type="species" reg="equisetifolia">equisetifolia</tp:taxon-name-part></tp:taxon-name></italic>, Suzaki, Chichijima Island, Tokyo Metropolis, Japan, 1 July 1977, Jun-Ichi Aoki leg.</p></tp:treatment-sec><ref-list><ref id="B15"><mixed-citation xmlns:xlink="http://www.w3.org/1999/xlink" xlink:type="simple"><person-group><name name-style="western"><surname>Dollfus</surname><given-names>A</given-names></name></person-group> (<year>1893</year>) <article-title>Voyage de M. Charles Alluaud aux Iles Séchelles. Crustacés isopodes terrestres.</article-title><source>Bulletin de la Société Zoologique de France</source><volume>18</volume>: <fpage>186</fpage>–<lpage>190</lpage>.</mixed-citation></ref><ref id="B75"><mixed-citation xmlns:xlink="http://www.w3.org/1999/xlink" xlink:type="simple"><person-group><name name-style="western"><surname>Verhoeff</surname><given-names>KW</given-names></name></person-group> (<year>1946</year>) <article-title>Über Land-Isopoden der Seychellen und aus Burma.</article-title><source>Arkif för Zoologi</source><volume>37</volume>: <fpage>1</fpage>–<lpage>18</lpage>.</mixed-citation></ref><ref id="B26"><mixed-citation xmlns:xlink="http://www.w3.org/1999/xlink" xlink:type="simple"><person-group><name name-style="western"><surname>Jeppesen</surname><given-names>PC</given-names></name></person-group> (<year>2000</year>) <article-title>Catalogue of terrestrial isopod taxa and type material described by Gustav Budde-Lund (<tp:taxon-name><tp:taxon-name-part taxon-name-part-type="subphylum">Crustacea</tp:taxon-name-part></tp:taxon-name>: <tp:taxon-name><tp:taxon-name-part taxon-name-part-type="order">Isopoda</tp:taxon-name-part></tp:taxon-name>).</article-title><source>Steenstrupia</source><volume>25</volume>: <fpage>221</fpage>–<lpage>265</lpage>.</mixed-citation></ref><ref id="B9"><mixed-citation xmlns:xlink="http://www.w3.org/1999/xlink" xlink:type="simple"><person-group><name name-style="western"><surname>Budde-Lund</surname><given-names>G</given-names></name></person-group> (<year>1904</year>) Revision of <tp:taxon-name><tp:taxon-name-part taxon-name-part-type="subphylum">Crustacea</tp:taxon-name-part></tp:taxon-name><tp:taxon-name><tp:taxon-name-part taxon-name-part-type="order">Isopoda</tp:taxon-name-part></tp:taxon-name> Terrestria, with Additions and Illustrations. pt. 1. <italic><tp:taxon-name><tp:taxon-name-part taxon-name-part-type="genus">Eubelum</tp:taxon-name-part></tp:taxon-name></italic>, pt. 2 <tp:taxon-name><tp:taxon-name-part taxon-name-part-type="subfamily">Spherilloninae</tp:taxon-name-part></tp:taxon-name>, pt. 3 <italic><tp:taxon-name><tp:taxon-name-part taxon-name-part-type="genus">Armadillo</tp:taxon-name-part></tp:taxon-name></italic>. H. Hagerup, Copenhagen. <ext-link xlink:type="simple" ext-link-type="doi" xlink:href="10.5962/bhl.title.9883">https://doi.org/10.5962/bhl.title.9883</ext-link></mixed-citation></ref><ref id="B10"><mixed-citation xmlns:xlink="http://www.w3.org/1999/xlink" xlink:type="simple"><person-group><name name-style="western"><surname>Budde-Lund</surname><given-names>G</given-names></name></person-group> (<year>1908</year>) <tp:taxon-name><tp:taxon-name-part taxon-name-part-type="order">Isopoda</tp:taxon-name-part></tp:taxon-name> von Madagaskar und Ostafrika. Mit diagnosen verwandter arten. Reise in Ostafrika in den Jahren 1903-1905, Wissenschaftliche Ergebnisse 2: 265–308. <ext-link xlink:type="simple" ext-link-type="doi" xlink:href="10.5962/bhl.title.12989">https://doi.org/10.5962/bhl.title.12989</ext-link></mixed-citation></ref><ref id="B11"><mixed-citation xmlns:xlink="http://www.w3.org/1999/xlink" xlink:type="simple"><person-group><name name-style="western"><surname>Budde-Lund</surname><given-names>G</given-names></name></person-group> (<year>1912</year>) Terrestrial <tp:taxon-name><tp:taxon-name-part taxon-name-part-type="order">Isopoda</tp:taxon-name-part></tp:taxon-name>, Particularly Considered in Relation to the Distribution of the Southern Indopacific Species. Transactions of the Linnean Society of London, 2<sup>nd</sup> Series, Zoology. <ext-link xlink:type="simple" ext-link-type="doi" xlink:href="10.1111/j.1096-3642.1912.tb00107.x">https://doi.org/10.1111/j.1096-3642.1912.tb00107.x</ext-link></mixed-citation></ref><ref id="B4"><mixed-citation xmlns:xlink="http://www.w3.org/1999/xlink" xlink:type="simple"><person-group><name name-style="western"><surname>Barnard</surname><given-names>KH</given-names></name></person-group> (<year>1964</year>) <article-title>The terrestrial <tp:taxon-name><tp:taxon-name-part taxon-name-part-type="order">Isopoda</tp:taxon-name-part></tp:taxon-name> and <tp:taxon-name><tp:taxon-name-part taxon-name-part-type="order">Amphipoda</tp:taxon-name-part></tp:taxon-name> of the Mascarene Islands.</article-title><source>Bulletin of the Mauritius Institute</source><volume>6</volume>: <fpage>49</fpage>–<lpage>60</lpage>.</mixed-citation></ref><ref id="B58"><mixed-citation xmlns:xlink="http://www.w3.org/1999/xlink" xlink:type="simple"><person-group><name name-style="western"><surname>Schultz</surname><given-names>GA</given-names></name></person-group> (<year>1972</year>) <article-title>The <tp:taxon-name><tp:taxon-name-part taxon-name-part-type="family">Armadillidae</tp:taxon-name-part></tp:taxon-name> of Florida (<tp:taxon-name><tp:taxon-name-part taxon-name-part-type="order">Isopoda</tp:taxon-name-part></tp:taxon-name>, <tp:taxon-name><tp:taxon-name-part taxon-name-part-type="superfamily">Oniscoidea</tp:taxon-name-part></tp:taxon-name>).</article-title><source>Quarterly Journal of the Florida Academy of Sciences</source><volume>35</volume>: <fpage>1</fpage>–<lpage>4</lpage>. <ext-link xlink:type="simple" ext-link-type="uri" xlink:href="https://www.jstor.org/stable/24318279">https://www.jstor.org/stable/24318279</ext-link></mixed-citation></ref><ref id="B59"><mixed-citation xmlns:xlink="http://www.w3.org/1999/xlink" xlink:type="simple"><person-group><name name-style="western"><surname>Schultz</surname><given-names>GA</given-names></name></person-group> (<year>1975</year>) <article-title>Terrestrial isopod crustaceans (<tp:taxon-name><tp:taxon-name-part taxon-name-part-type="superfamily">Oniscoidea</tp:taxon-name-part></tp:taxon-name>) from coastal sites in Geogia.</article-title><source>Bulletin of the Georgia Academy of Science</source><volume>34</volume>: <fpage>185</fpage>–<lpage>194</lpage>.</mixed-citation></ref><ref id="B27"><mixed-citation xmlns:xlink="http://www.w3.org/1999/xlink" xlink:type="simple"><person-group><name name-style="western"><surname>Johnson</surname><given-names>C</given-names></name></person-group> (<year>1976</year>) <article-title>Genetics of red body polymorphism in the isopod, <italic><tp:taxon-name><tp:taxon-name-part taxon-name-part-type="genus">Venezillo</tp:taxon-name-part> <tp:taxon-name-part taxon-name-part-type="species">evergladensis</tp:taxon-name-part></tp:taxon-name></italic>.</article-title><source>Journal of Heredity</source><volume>67</volume>: <fpage>157</fpage>–<lpage>160</lpage>. <ext-link xlink:type="simple" ext-link-type="doi" xlink:href="10.1093/oxfordjournals.jhered.a108693">https://doi.org/10.1093/oxfordjournals.jhered.a108693</ext-link></mixed-citation></ref><ref id="B28"><mixed-citation xmlns:xlink="http://www.w3.org/1999/xlink" xlink:type="simple"><person-group><name name-style="western"><surname>Johnson</surname><given-names>C</given-names></name></person-group> (<year>1977</year>) <article-title>Evolution of sex ratios in the isopod, <italic><tp:taxon-name><tp:taxon-name-part taxon-name-part-type="genus">Venezillo</tp:taxon-name-part> <tp:taxon-name-part taxon-name-part-type="species">evergladensis</tp:taxon-name-part></tp:taxon-name></italic>.</article-title><source>Evolution</source><volume>31</volume>: <fpage>603</fpage>–<lpage>610</lpage>. <ext-link xlink:type="simple" ext-link-type="doi" xlink:href="10.1111/j.1558-5646.1977.tb01049.x">https://doi.org/10.1111/j.1558-5646.1977.tb01049.x</ext-link></mixed-citation></ref><ref id="B29"><mixed-citation xmlns:xlink="http://www.w3.org/1999/xlink" xlink:type="simple"><person-group><name name-style="western"><surname>Johnson</surname><given-names>C</given-names></name></person-group> (<year>1978</year>) <article-title>A note on codominance in the terrestrial isopod, <italic><tp:taxon-name><tp:taxon-name-part taxon-name-part-type="genus">Venezillo</tp:taxon-name-part> <tp:taxon-name-part taxon-name-part-type="species">evergladensis</tp:taxon-name-part></tp:taxon-name></italic>.</article-title><source>Journal of Heredity</source><volume>69</volume>: <fpage>1</fpage>–<lpage>140</lpage>. <ext-link xlink:type="simple" ext-link-type="doi" xlink:href="10.1093/oxfordjournals.jhered.a108902">https://doi.org/10.1093/oxfordjournals.jhered.a108902</ext-link></mixed-citation></ref><ref id="B30"><mixed-citation xmlns:xlink="http://www.w3.org/1999/xlink" xlink:type="simple"><person-group><name name-style="western"><surname>Johnson</surname><given-names>C</given-names></name></person-group> (<year>1980</year>) <article-title>Genetics of albinism in the isopod.</article-title><source>Journal of Heredity</source><volume>71</volume>: <fpage>124</fpage>–<lpage>126</lpage>. <ext-link xlink:type="simple" ext-link-type="doi" xlink:href="10.1093/oxfordjournals.jhered.a109323">https://doi.org/10.1093/oxfordjournals.jhered.a109323</ext-link></mixed-citation></ref><ref id="B31"><mixed-citation xmlns:xlink="http://www.w3.org/1999/xlink" xlink:type="simple"><person-group><name name-style="western"><surname>Johnson</surname><given-names>C</given-names></name></person-group> (<year>1981</year>) <article-title>Genetics of mottling in the terrestrial isopod.</article-title><source>Journal of Heredity</source><volume>72</volume>: <fpage>351</fpage>–<lpage>352</lpage>. <ext-link xlink:type="simple" ext-link-type="doi" xlink:href="10.1093/oxfordjournals.jhered.a109521">https://doi.org/10.1093/oxfordjournals.jhered.a109521</ext-link></mixed-citation></ref><ref id="B32"><mixed-citation xmlns:xlink="http://www.w3.org/1999/xlink" xlink:type="simple"><person-group><name name-style="western"><surname>Johnson</surname><given-names>C</given-names></name></person-group> (<year>1982</year>) <article-title>Multiple insemination and sperm storage in the isopod, <italic><tp:taxon-name><tp:taxon-name-part taxon-name-part-type="genus">Venezillo</tp:taxon-name-part> <tp:taxon-name-part taxon-name-part-type="species">evergladensis</tp:taxon-name-part></tp:taxon-name></italic> Schultz, 1963.</article-title><source>Crustaceana</source><volume>42</volume>: <fpage>225</fpage>–<lpage>232</lpage>. <ext-link xlink:type="simple" ext-link-type="doi" xlink:href="10.1163/156854082X00920">https://doi.org/10.1163/156854082X00920</ext-link></mixed-citation></ref><ref id="B33"><mixed-citation xmlns:xlink="http://www.w3.org/1999/xlink" xlink:type="simple"><person-group><name name-style="western"><surname>Johnson</surname><given-names>C</given-names></name></person-group> (<year>1983</year>) <article-title>Eye color genetics and allelism of r-locus factors in the Isopod, <italic><tp:taxon-name><tp:taxon-name-part taxon-name-part-type="genus">Venezillo</tp:taxon-name-part> <tp:taxon-name-part taxon-name-part-type="species">evergladensis</tp:taxon-name-part></tp:taxon-name></italic>.</article-title><source>Journal of Heredity</source><volume>74</volume>: <fpage>209</fpage>–<lpage>210</lpage>. <ext-link xlink:type="simple" ext-link-type="doi" xlink:href="10.1093/oxfordjournals.jhered.a109770">https://doi.org/10.1093/oxfordjournals.jhered.a109770</ext-link></mixed-citation></ref><ref id="B34"><mixed-citation xmlns:xlink="http://www.w3.org/1999/xlink" xlink:type="simple"><person-group><name name-style="western"><surname>Johnson</surname><given-names>C</given-names></name></person-group> (<year>1984</year>) <article-title>Geographic variability in the genetic polymorphism of the isopod, <italic><tp:taxon-name><tp:taxon-name-part taxon-name-part-type="genus">Venezillo</tp:taxon-name-part> <tp:taxon-name-part taxon-name-part-type="species">evergladensis</tp:taxon-name-part></tp:taxon-name></italic>.</article-title><source>Journal of Heredity</source><volume>18</volume>: <fpage>465</fpage>–<lpage>474</lpage>. <ext-link xlink:type="simple" ext-link-type="doi" xlink:href="10.1080/00222938400770391">https://doi.org/10.1080/00222938400770391</ext-link></mixed-citation></ref><ref id="B35"><mixed-citation xmlns:xlink="http://www.w3.org/1999/xlink" xlink:type="simple"><person-group><name name-style="western"><surname>Johnson</surname><given-names>C</given-names></name></person-group> (<year>1985a</year>) <article-title>Selection dynamics in the isopod <italic><tp:taxon-name><tp:taxon-name-part taxon-name-part-type="genus">Venezillo</tp:taxon-name-part> <tp:taxon-name-part taxon-name-part-type="species">evergladensis</tp:taxon-name-part></tp:taxon-name></italic>.</article-title><source>Pedobiologia</source><volume>28</volume>: <fpage>403</fpage>–<lpage>412</lpage>.</mixed-citation></ref><ref id="B36"><mixed-citation xmlns:xlink="http://www.w3.org/1999/xlink" xlink:type="simple"><person-group><name name-style="western"><surname>Johnson</surname><given-names>C</given-names></name></person-group> (<year>1985b</year>) <article-title>Mating behavior of the terrestrial isopod, <italic><tp:taxon-name><tp:taxon-name-part taxon-name-part-type="genus">Venezillo</tp:taxon-name-part> <tp:taxon-name-part taxon-name-part-type="species">evergladensis</tp:taxon-name-part></tp:taxon-name></italic> (<tp:taxon-name><tp:taxon-name-part taxon-name-part-type="superfamily">Oniscoidea</tp:taxon-name-part></tp:taxon-name>, <tp:taxon-name><tp:taxon-name-part taxon-name-part-type="family">Armadillidae</tp:taxon-name-part></tp:taxon-name>).</article-title><source>The American Midland Naturalis</source><volume>114</volume>: <fpage>216</fpage>–<lpage>224</lpage>. <ext-link xlink:type="simple" ext-link-type="doi" xlink:href="10.2307/2425597">https://doi.org/10.2307/2425597</ext-link></mixed-citation></ref><ref id="B38"><mixed-citation xmlns:xlink="http://www.w3.org/1999/xlink" xlink:type="simple"><person-group><name name-style="western"><surname>Keeney</surname><given-names>GD</given-names></name></person-group> (<year>1990</year>) <article-title>Some exotic terrestrial isopods (<tp:taxon-name><tp:taxon-name-part taxon-name-part-type="superfamily">Oniscoidea</tp:taxon-name-part></tp:taxon-name>) from the Columbus Zoo Exploration Center, Powell, Ohio: two new state records.</article-title><source>Ohio Journal of Science</source><volume>90</volume>: <fpage>133</fpage>–<lpage>134</lpage>. <ext-link xlink:type="simple" ext-link-type="uri" xlink:href="http://hdl.handle.net/1811/23407">http://hdl.handle.net/1811/23407</ext-link></mixed-citation></ref><ref id="B16"><mixed-citation xmlns:xlink="http://www.w3.org/1999/xlink" xlink:type="simple"><person-group><name name-style="western"><surname>Ferrara</surname><given-names>F</given-names></name><name name-style="western"><surname>Taiti</surname><given-names>S</given-names></name></person-group> (<year>1979</year>) <article-title>A check-list of terrestrial isopods from Africa (south of the Sahara).</article-title><source>Monitore Zoologico Italiano (Nuova Serie) Supplemento</source><volume>12</volume>: <fpage>89</fpage>–<lpage>215</lpage>. <ext-link xlink:type="simple" ext-link-type="doi" xlink:href="10.1080/03749444.1979.10736595">https://doi.org/10.1080/03749444.1979.10736595</ext-link></mixed-citation></ref><ref id="B17"><mixed-citation xmlns:xlink="http://www.w3.org/1999/xlink" xlink:type="simple"><person-group><name name-style="western"><surname>Ferrara</surname><given-names>F</given-names></name><name name-style="western"><surname>Taiti</surname><given-names>S</given-names></name></person-group> (<year>1981</year>) <article-title>Terrestrial isopods from Ascension Islands.</article-title><source>Monitore Zoologico Italiano (Nuova Serie) Supplemento</source><volume>14</volume>: <fpage>189</fpage>–<lpage>198</lpage>. <ext-link xlink:type="simple" ext-link-type="doi" xlink:href="10.1080/03749444.1981.10736621">https://doi.org/10.1080/03749444.1981.10736621</ext-link></mixed-citation></ref><ref id="B18"><mixed-citation xmlns:xlink="http://www.w3.org/1999/xlink" xlink:type="simple"><person-group><name name-style="western"><surname>Ferrara</surname><given-names>F</given-names></name><name name-style="western"><surname>Taiti</surname><given-names>S</given-names></name></person-group> (<year>1983</year>) Isopodi terrestri: contributions à l’étude de la faune terrestre des îles granitiques de l’archipel des Séchelles (Mission P.L.G. Benoit, J.J. Van Mol 1972). Annales Du Musée Royal De l’Afrique Centrale, Série 8vo, Sciences Zoologiques 240: 1–92.</mixed-citation></ref><ref id="B66"><mixed-citation xmlns:xlink="http://www.w3.org/1999/xlink" xlink:type="simple"><person-group><name name-style="western"><surname>Taiti</surname><given-names>S</given-names></name><name name-style="western"><surname>Ferrara</surname><given-names>F</given-names></name></person-group> (<year>1983</year>) Su alcuni isopodi terrestri della Réunion, di Mauritius e delle Seycelles. Revue Suisse de Zoologie 90: 199–231. ttps://<ext-link xlink:type="simple" ext-link-type="doi" xlink:href="10.5962/bhl.part.81973">doi.org/10.5962/bhl.part.81973</ext-link></mixed-citation></ref><ref id="B19"><mixed-citation xmlns:xlink="http://www.w3.org/1999/xlink" xlink:type="simple"><person-group><name name-style="western"><surname>Green</surname><given-names>AJA</given-names></name><name name-style="western"><surname>Ferrara</surname><given-names>F</given-names></name><name name-style="western"><surname>Taiti</surname><given-names>S</given-names></name></person-group> (<year>1990</year>) <article-title>Terrestrial isopoda from the Krakatau islands, south Sumatra and west Java.</article-title><source>Memoirs of the Museum of Victoria</source><volume>50</volume>: <fpage>417</fpage>–<lpage>436</lpage>. <ext-link xlink:type="simple" ext-link-type="doi" xlink:href="10.24199/j.mmv.1990.50.13">https://doi.org/10.24199/j.mmv.1990.50.13</ext-link></mixed-citation></ref><ref id="B67"><mixed-citation xmlns:xlink="http://www.w3.org/1999/xlink" xlink:type="simple"><person-group><name name-style="western"><surname>Taiti</surname><given-names>S</given-names></name><name name-style="western"><surname>Ferrara</surname><given-names>F</given-names></name></person-group> (<year>1991a</year>) <article-title>Terrestrial isopods (<tp:taxon-name><tp:taxon-name-part taxon-name-part-type="subphylum">Crustacea</tp:taxon-name-part></tp:taxon-name>) from the Hawaiian Islands.</article-title><source>Bishop Museum Occasional Papers</source><volume>31</volume>: <fpage>202</fpage>–<lpage>227</lpage>.</mixed-citation></ref><ref id="B68"><mixed-citation xmlns:xlink="http://www.w3.org/1999/xlink" xlink:type="simple"><person-group><name name-style="western"><surname>Taiti</surname><given-names>S</given-names></name><name name-style="western"><surname>Ferrara</surname><given-names>F</given-names></name></person-group> (<year>1991b</year>) <article-title>Two new species of terrestrial <tp:taxon-name><tp:taxon-name-part taxon-name-part-type="order">Isopoda</tp:taxon-name-part></tp:taxon-name> (<tp:taxon-name><tp:taxon-name-part taxon-name-part-type="subphylum">Crustacea</tp:taxon-name-part></tp:taxon-name>, <tp:taxon-name><tp:taxon-name-part taxon-name-part-type="suborder">Oniscidea</tp:taxon-name-part></tp:taxon-name>) from Ascension Island.</article-title><source>Journal of Natural History</source><volume>25</volume>: <fpage>901</fpage>–<lpage>916</lpage>. <ext-link xlink:type="simple" ext-link-type="doi" xlink:href="10.1080/00222939100770591">https://doi.org/10.1080/00222939100770591</ext-link></mixed-citation></ref><ref id="B41"><mixed-citation xmlns:xlink="http://www.w3.org/1999/xlink" xlink:type="simple"><person-group><name name-style="western"><surname>Kwon</surname><given-names>DH</given-names></name><name name-style="western"><surname>Taiti</surname><given-names>S</given-names></name></person-group> (<year>1993</year>) <article-title>Terrestrial <tp:taxon-name><tp:taxon-name-part taxon-name-part-type="order">Isopoda</tp:taxon-name-part></tp:taxon-name> (<tp:taxon-name><tp:taxon-name-part taxon-name-part-type="subphylum">Crustacea</tp:taxon-name-part></tp:taxon-name>) from southern China, Macau and Hong Kong.</article-title><source>Stuutgarter Beitr Naturk (Serie a)</source><volume>490</volume>: <fpage>1</fpage>–<lpage>83</lpage>. <ext-link xlink:type="simple" ext-link-type="uri" xlink:href="https://www.biodiversitylibrary.org/page/33439218#page/79/mode/1up">https://www.biodiversitylibrary.org/page/33439218#page/79/mode/1up</ext-link></mixed-citation></ref><ref id="B40"><mixed-citation xmlns:xlink="http://www.w3.org/1999/xlink" xlink:type="simple"><person-group><name name-style="western"><surname>Kwon</surname><given-names>DH</given-names></name></person-group> (<year>1995</year>) <article-title>Terrestrial <tp:taxon-name><tp:taxon-name-part taxon-name-part-type="order">Isopoda</tp:taxon-name-part></tp:taxon-name> (<tp:taxon-name><tp:taxon-name-part taxon-name-part-type="subphylum">Crustacea</tp:taxon-name-part></tp:taxon-name>) from Cheju Island, Korea.</article-title><source>The Korean Journal Systematic Zoology</source><volume>11</volume>: <fpage>509</fpage>–<lpage>538</lpage>.</mixed-citation></ref><ref id="B69"><mixed-citation xmlns:xlink="http://www.w3.org/1999/xlink" xlink:type="simple"><person-group><name name-style="western"><surname>Taiti</surname><given-names>S</given-names></name><name name-style="western"><surname>Howarth</surname><given-names>FG</given-names></name></person-group> (<year>1996</year>) <article-title>Terrestrial isopods from the Hawaiian Islands (<tp:taxon-name><tp:taxon-name-part taxon-name-part-type="order">Isopoda</tp:taxon-name-part></tp:taxon-name>: <tp:taxon-name><tp:taxon-name-part taxon-name-part-type="suborder">Oniscidea</tp:taxon-name-part></tp:taxon-name>).</article-title><source>Bishop Museum Occasional Papers</source><volume>45</volume>: <fpage>59</fpage>–<lpage>71</lpage>. <ext-link xlink:type="simple" ext-link-type="uri" xlink:href="http://hbs.bishopmuseum.org/pdf/op45-59-71.pdf">http://hbs.bishopmuseum.org/pdf/op45-59-71.pdf</ext-link></mixed-citation></ref><ref id="B70"><mixed-citation xmlns:xlink="http://www.w3.org/1999/xlink" xlink:type="simple"><person-group><name name-style="western"><surname>Taiti</surname><given-names>S</given-names></name><name name-style="western"><surname>Paoli</surname><given-names>P</given-names></name><name name-style="western"><surname>Ferrara</surname><given-names>F</given-names></name></person-group> (<year>1998</year>) <article-title>Morphology, biogeography, and ecology of the family <tp:taxon-name><tp:taxon-name-part taxon-name-part-type="family">Armadillidae</tp:taxon-name-part></tp:taxon-name> (<tp:taxon-name><tp:taxon-name-part taxon-name-part-type="subphylum">Crustacea</tp:taxon-name-part></tp:taxon-name>, <tp:taxon-name><tp:taxon-name-part taxon-name-part-type="suborder">Oniscidea</tp:taxon-name-part></tp:taxon-name>).</article-title><source>Israel Journal of Zoology</source><volume>44</volume>: <fpage>291</fpage>–<lpage>301</lpage>. <ext-link xlink:type="simple" ext-link-type="uri" xlink:href="https://www.tandfonline.com/doi/abs/10.1080/00212210.1998.10688952">https://www.tandfonline.com/doi/abs/10.1080/00212210.1998.10688952</ext-link></mixed-citation></ref><ref id="B42"><mixed-citation xmlns:xlink="http://www.w3.org/1999/xlink" xlink:type="simple"><person-group><name name-style="western"><surname>Leistikow</surname><given-names>A</given-names></name><name name-style="western"><surname>Wägele</surname><given-names>JW</given-names></name></person-group> (<year>1999</year>) <article-title>Checklist of the terrestrial isopods of the new world (<tp:taxon-name><tp:taxon-name-part taxon-name-part-type="subphylum">Crustacea</tp:taxon-name-part></tp:taxon-name>, <tp:taxon-name><tp:taxon-name-part taxon-name-part-type="order">Isopoda</tp:taxon-name-part></tp:taxon-name>, <tp:taxon-name><tp:taxon-name-part taxon-name-part-type="suborder">Oniscidea</tp:taxon-name-part></tp:taxon-name>).</article-title><source>Revista Brasileira de Zoologia</source><volume>16</volume>: <fpage>1</fpage>–<lpage>72</lpage>. <ext-link xlink:type="simple" ext-link-type="doi" xlink:href="10.1590/S0101-81751999000100001">https://doi.org/10.1590/S0101-81751999000100001</ext-link></mixed-citation></ref><ref id="B64"><mixed-citation xmlns:xlink="http://www.w3.org/1999/xlink" xlink:type="simple"><person-group><name name-style="western"><surname>Taiti</surname><given-names>S</given-names></name></person-group> (<year>1999</year>) <article-title>Terrestrial isopods from the Midway Islands.</article-title><source>Occasional Papers of the Bishop Museum</source><volume>58</volume>: <fpage>37</fpage>–<lpage>38</lpage>.</mixed-citation></ref><ref id="B25"><mixed-citation xmlns:xlink="http://www.w3.org/1999/xlink" xlink:type="simple"><person-group><name name-style="western"><surname>Jass</surname><given-names>J</given-names></name><name name-style="western"><surname>Klausmeier</surname><given-names>B</given-names></name></person-group> (<year>2000</year>) <article-title>Endemics and immigrants: North American terrestrial isopods (<tp:taxon-name><tp:taxon-name-part taxon-name-part-type="order">Isopoda</tp:taxon-name-part></tp:taxon-name>, <tp:taxon-name><tp:taxon-name-part taxon-name-part-type="suborder">Oniscidea</tp:taxon-name-part></tp:taxon-name>) north of Mexico.</article-title><source>Crustaceana</source><volume>73</volume>: <fpage>771</fpage>–<lpage>799</lpage>. <ext-link xlink:type="simple" ext-link-type="doi" xlink:href="10.1163/156854000504804">https://doi.org/10.1163/156854000504804</ext-link></mixed-citation></ref><ref id="B63"><mixed-citation xmlns:xlink="http://www.w3.org/1999/xlink" xlink:type="simple"><person-group><name name-style="western"><surname>Stoyenoff</surname><given-names>JL</given-names></name></person-group> (<year>2001</year>) <article-title>Distribution of terrestrial isopods (<tp:taxon-name><tp:taxon-name-part taxon-name-part-type="subphylum">Crustacea</tp:taxon-name-part></tp:taxon-name>: <tp:taxon-name><tp:taxon-name-part taxon-name-part-type="order">Isopoda</tp:taxon-name-part></tp:taxon-name>) throughout Michigan: early results.</article-title><source>The Great Lakes Entomologist</source><volume>34</volume>: <fpage>29</fpage>–<lpage>50</lpage>. <ext-link xlink:type="simple" ext-link-type="uri" xlink:href="https://scholar.valpo.edu/tgle/vol34/iss2/4">https://scholar.valpo.edu/tgle/vol34/iss2/4</ext-link></mixed-citation></ref><ref id="B20"><mixed-citation xmlns:xlink="http://www.w3.org/1999/xlink" xlink:type="simple"><person-group><name name-style="western"><surname>Green</surname><given-names>AJA</given-names></name><name name-style="western"><surname>Lew</surname><given-names>Ton HM</given-names></name><name name-style="western"><surname>Poore</surname><given-names>GCB</given-names></name></person-group> (<year>2002</year>) <article-title>Suborder: <tp:taxon-name><tp:taxon-name-part taxon-name-part-type="suborder">Oniscidea</tp:taxon-name-part></tp:taxon-name> Latreille, 1802.</article-title> In: <person-group><name name-style="western"><surname>Poore</surname><given-names>GCB</given-names></name></person-group> (<role>Ed.</role>) <issue-title>Zoological Catalogue of Australia 19.</issue-title><source>2A: <tp:taxon-name><tp:taxon-name-part taxon-name-part-type="subphylum">Crustacea</tp:taxon-name-part></tp:taxon-name>: <tp:taxon-name><tp:taxon-name-part taxon-name-part-type="class">Malacostraca</tp:taxon-name-part></tp:taxon-name>: <tp:taxon-name><tp:taxon-name-part taxon-name-part-type="superorder">Syncarida</tp:taxon-name-part></tp:taxon-name>, <tp:taxon-name><tp:taxon-name-part taxon-name-part-type="superorder">Peracarida</tp:taxon-name-part></tp:taxon-name>, <tp:taxon-name><tp:taxon-name-part taxon-name-part-type="order">Isopoda</tp:taxon-name-part></tp:taxon-name>, <tp:taxon-name><tp:taxon-name-part taxon-name-part-type="order">Tanaidacea</tp:taxon-name-part></tp:taxon-name>, <tp:taxon-name><tp:taxon-name-part taxon-name-part-type="order">Mictacea</tp:taxon-name-part></tp:taxon-name>, <tp:taxon-name><tp:taxon-name-part taxon-name-part-type="order">Thermosbaenacea</tp:taxon-name-part></tp:taxon-name>, <tp:taxon-name><tp:taxon-name-part taxon-name-part-type="family">Spelaeogriphacea</tp:taxon-name-part></tp:taxon-name>. CSIRO Publishing, Melbourne</source>, <fpage>279</fpage>–<lpage>344</lpage>.</mixed-citation></ref><ref id="B78"><mixed-citation xmlns:xlink="http://www.w3.org/1999/xlink" xlink:type="simple"><person-group><name name-style="western"><surname>Zimmer</surname><given-names>M</given-names></name><name name-style="western"><surname>Pennings</surname><given-names>SC</given-names></name><name name-style="western"><surname>Buck</surname><given-names>TL</given-names></name><name name-style="western"><surname>Carefoot</surname><given-names>TH</given-names></name></person-group> (<year>2002</year>) <article-title>Species-specific patterns of litter processing by terrestrial isopods (<tp:taxon-name><tp:taxon-name-part taxon-name-part-type="order">Isopoda</tp:taxon-name-part></tp:taxon-name>: <tp:taxon-name><tp:taxon-name-part taxon-name-part-type="suborder">Oniscidea</tp:taxon-name-part></tp:taxon-name>) in high intertidal salt marshes and coastal forests.</article-title><source>Functional Ecology</source><volume>16</volume>: <fpage>596</fpage>–<lpage>607</lpage>. <ext-link xlink:type="simple" ext-link-type="doi" xlink:href="10.1046/j.1365-2435.2002.00669.x">https://doi.org/10.1046/j.1365-2435.2002.00669.x</ext-link></mixed-citation></ref><ref id="B7"><mixed-citation xmlns:xlink="http://www.w3.org/1999/xlink" xlink:type="simple"><person-group><name name-style="western"><surname>Buck</surname><given-names>TL</given-names></name><name name-style="western"><surname>Breed</surname><given-names>GA</given-names></name><name name-style="western"><surname>Pennings</surname><given-names>SC</given-names></name><name name-style="western"><surname>Chase</surname><given-names>ME</given-names></name><name name-style="western"><surname>Zimmer</surname><given-names>M</given-names></name><name name-style="western"><surname>Carefoot</surname><given-names>TH</given-names></name></person-group> (<year>2003</year>) <article-title>Diet choice in an omnivorous salt-marsh crab: different food types, body size, and habitat complexity.</article-title><source>Journal of Experimental Marine Biology and Ecology</source><volume>292</volume>: <fpage>103</fpage>–<lpage>116</lpage>. <ext-link xlink:type="simple" ext-link-type="doi" xlink:href="10.1016/S0022-0981(03)00146-1">https://doi.org/10.1016/S0022-0981(03)00146-1</ext-link></mixed-citation></ref><ref id="B37"><mixed-citation xmlns:xlink="http://www.w3.org/1999/xlink" xlink:type="simple"><person-group><name name-style="western"><surname>Kelly</surname><given-names>JA</given-names></name><name name-style="western"><surname>Samways</surname><given-names>MJ</given-names></name></person-group> (<year>2003</year>) <article-title>Diversity and conservation of forest-floor arthropods on a small Seychelles island.</article-title><source>Biodiversity and Conservation</source><volume>12</volume>: <fpage>1793</fpage>–<lpage>1813</lpage>. <ext-link xlink:type="simple" ext-link-type="doi" xlink:href="10.1023/A:1024161722449">https://doi.org/10.1023/A:1024161722449</ext-link></mixed-citation></ref><ref id="B56"><mixed-citation xmlns:xlink="http://www.w3.org/1999/xlink" xlink:type="simple"><person-group><name name-style="western"><surname>Schmidt</surname><given-names>C</given-names></name></person-group> (<year>2003</year>) <article-title>Contribution to the phylogenetic system of the <tp:taxon-name><tp:taxon-name-part taxon-name-part-type="clade">Crinocheta</tp:taxon-name-part></tp:taxon-name> (<tp:taxon-name><tp:taxon-name-part taxon-name-part-type="subphylum">Crustacea</tp:taxon-name-part></tp:taxon-name>, <tp:taxon-name><tp:taxon-name-part taxon-name-part-type="order">Isopoda</tp:taxon-name-part></tp:taxon-name>). Part 2. (<tp:taxon-name><tp:taxon-name-part taxon-name-part-type="superfamily">Oniscoidea</tp:taxon-name-part></tp:taxon-name> to <tp:taxon-name><tp:taxon-name-part taxon-name-part-type="family">Armadillidiidae</tp:taxon-name-part></tp:taxon-name>).</article-title><source>Mitteilungen aus dem Museum für Naturkunde in Berlin, Zoologische Reihe</source><volume>79</volume>: <fpage>3</fpage>–<lpage>179</lpage>. <ext-link xlink:type="simple" ext-link-type="doi" xlink:href="10.1002/mmnz.20030790102">https://doi.org/10.1002/mmnz.20030790102</ext-link></mixed-citation></ref><ref id="B62"><mixed-citation xmlns:xlink="http://www.w3.org/1999/xlink" xlink:type="simple"><person-group><name name-style="western"><surname>Soesbergen</surname><given-names>M</given-names></name></person-group> (<year>2003</year>) <article-title><italic><tp:taxon-name><tp:taxon-name-part taxon-name-part-type="genus">Venezillo</tp:taxon-name-part> <tp:taxon-name-part taxon-name-part-type="species">parvus</tp:taxon-name-part></tp:taxon-name></italic> en <italic><tp:taxon-name><tp:taxon-name-part taxon-name-part-type="genus">Synarmadillo</tp:taxon-name-part></tp:taxon-name></italic> spec., twee nieuwe land-pissebedden in Nederland (<tp:taxon-name><tp:taxon-name-part taxon-name-part-type="subphylum">Crustacea</tp:taxon-name-part></tp:taxon-name>: <tp:taxon-name><tp:taxon-name-part taxon-name-part-type="order">Isopoda</tp:taxon-name-part></tp:taxon-name>: <tp:taxon-name><tp:taxon-name-part taxon-name-part-type="family">Armadillidae</tp:taxon-name-part></tp:taxon-name>).</article-title><source>Nederlandse Faunistische Mededelingen</source><volume>18</volume>: <fpage>97</fpage>–<lpage>101</lpage>.</mixed-citation></ref><ref id="B55"><mixed-citation xmlns:xlink="http://www.w3.org/1999/xlink" xlink:type="simple"><person-group><name name-style="western"><surname>Schmalfuss</surname><given-names>H</given-names></name></person-group> (<year>2004</year>) World catalog of terrestrial isopods (<tp:taxon-name><tp:taxon-name-part taxon-name-part-type="order">Isopoda</tp:taxon-name-part></tp:taxon-name>: <tp:taxon-name><tp:taxon-name-part taxon-name-part-type="suborder">Oniscidea</tp:taxon-name-part></tp:taxon-name>). <ext-link xlink:type="simple" ext-link-type="uri" xlink:href="http://www.oniscidea-catalog.naturkundemuseum-bw.de">http://www.oniscidea-catalog.naturkundemuseum-bw.de</ext-link></mixed-citation></ref><ref id="B79"><mixed-citation xmlns:xlink="http://www.w3.org/1999/xlink" xlink:type="simple"><person-group><name name-style="western"><surname>Zimmer</surname><given-names>M</given-names></name><name name-style="western"><surname>Pennings</surname><given-names>SC</given-names></name><name name-style="western"><surname>Buck</surname><given-names>TL</given-names></name><name name-style="western"><surname>Carefoot</surname><given-names>TH</given-names></name></person-group> (<year>2004</year>) <article-title>Salt marsh litter and detritivores: A closer look at redundancy.</article-title><source>Estuaries</source><volume>27</volume>: <fpage>753</fpage>–<lpage>769</lpage>. <ext-link xlink:type="simple" ext-link-type="doi" xlink:href="10.1007/BF02912038">https://doi.org/10.1007/BF02912038</ext-link></mixed-citation></ref><ref id="B14"><mixed-citation xmlns:xlink="http://www.w3.org/1999/xlink" xlink:type="simple"><person-group><name name-style="western"><surname>Dias</surname><given-names>N</given-names></name><name name-style="western"><surname>Sprung</surname><given-names>M</given-names></name><name name-style="western"><surname>Hassall</surname><given-names>M</given-names></name></person-group> (<year>2005</year>) <article-title>The abundance and life histories of terrestrial isopods in a salt marsh of the Ria Formosa lagoon system, southern Portugal.</article-title><source>Marine Biology</source><volume>147</volume>: <fpage>1343</fpage>–<lpage>1352</lpage>. <ext-link xlink:type="simple" ext-link-type="doi" xlink:href="10.1007/s00227-005-0033-2">https://doi.org/10.1007/s00227-005-0033-2</ext-link></mixed-citation></ref><ref id="B44"><mixed-citation xmlns:xlink="http://www.w3.org/1999/xlink" xlink:type="simple"><person-group><name name-style="western"><surname>McLaughlin</surname><given-names>PA</given-names></name><name name-style="western"><surname>Camp</surname><given-names>DK</given-names></name><name name-style="western"><surname>Angel</surname><given-names>MV</given-names></name><name name-style="western"><surname>Bousfi</surname><given-names>EL</given-names></name><name name-style="western"><surname>Brunel</surname><given-names>P</given-names></name><name name-style="western"><surname>Brusca</surname><given-names>RC</given-names></name><name name-style="western"><surname>Cadien</surname><given-names>D</given-names></name><name name-style="western"><surname>Cohen</surname><given-names>AC</given-names></name><name name-style="western"><surname>Conlan</surname><given-names>K</given-names></name><name name-style="western"><surname>Eldredge</surname><given-names>LG</given-names></name><name name-style="western"><surname>Felder</surname><given-names>DL</given-names></name><name name-style="western"><surname>Goy</surname><given-names>JW</given-names></name><name name-style="western"><surname>Haney</surname><given-names>R</given-names></name><name name-style="western"><surname>Haan</surname><given-names>B</given-names></name><name name-style="western"><surname>Heard</surname><given-names>RW</given-names></name><name name-style="western"><surname>Hendrycks</surname><given-names>EA</given-names></name><name name-style="western"><surname>Hobbs III</surname><given-names>HH</given-names></name><name name-style="western"><surname>Holsinger</surname><given-names>JR</given-names></name><name name-style="western"><surname>Kensley</surname><given-names>B</given-names></name><name name-style="western"><surname>Laubitz</surname><given-names>DR</given-names></name><name name-style="western"><surname>LeCroy</surname><given-names>SE</given-names></name><name name-style="western"><surname>Lemaitre</surname><given-names>R</given-names></name><name name-style="western"><surname>Maddocks</surname><given-names>RF</given-names></name><name name-style="western"><surname>Martin</surname><given-names>JW</given-names></name><name name-style="western"><surname>Mikkelsen</surname><given-names>P</given-names></name><name name-style="western"><surname>Nelson</surname><given-names>E</given-names></name><name name-style="western"><surname>Newman</surname><given-names>WA</given-names></name><name name-style="western"><surname>Overstreet</surname><given-names>RM</given-names></name><name name-style="western"><surname>Poly</surname><given-names>WJ</given-names></name><name name-style="western"><surname>Price</surname><given-names>WW</given-names></name><name name-style="western"><surname>Reid</surname><given-names>JW</given-names></name><name name-style="western"><surname>Robertson</surname><given-names>A</given-names></name><name name-style="western"><surname>Rogers</surname><given-names>DC</given-names></name><name name-style="western"><surname>Ross</surname><given-names>A</given-names></name><name name-style="western"><surname>Schram</surname><given-names>FR</given-names></name><name name-style="western"><surname>Shih</surname><given-names>CT</given-names></name><name name-style="western"><surname>Watling</surname><given-names>L</given-names></name><name name-style="western"><surname>Wilson</surname><given-names>GDF</given-names></name><name name-style="western"><surname>Turgeon</surname><given-names>DD</given-names></name></person-group> (<year>2005</year>) <article-title>Common and scientific names of aquatic invertebrates from the United States and Canada: crustaceans.</article-title><source>American Fisheries Society Special Publication</source><volume>31</volume>: <fpage>1</fpage>–<lpage>533</lpage>.</mixed-citation></ref><ref id="B52"><mixed-citation xmlns:xlink="http://www.w3.org/1999/xlink" xlink:type="simple"><person-group><name name-style="western"><surname>Poore</surname><given-names>GCB</given-names></name></person-group> (<year>2005</year>) <article-title>Supplement to the 2002 catalogue of Australian <tp:taxon-name><tp:taxon-name-part taxon-name-part-type="subphylum">Crustacea</tp:taxon-name-part></tp:taxon-name>: <tp:taxon-name><tp:taxon-name-part taxon-name-part-type="class">Malacostraca</tp:taxon-name-part></tp:taxon-name>—<tp:taxon-name><tp:taxon-name-part taxon-name-part-type="superorder">Syncarida</tp:taxon-name-part></tp:taxon-name> and <tp:taxon-name><tp:taxon-name-part taxon-name-part-type="superorder">Peracarida</tp:taxon-name-part></tp:taxon-name> (Volume 19.2A): 2002–2004.</article-title><source>Museum Victoria Science Reports</source><volume>7</volume>: <fpage>1</fpage>–<lpage>15</lpage>. <ext-link xlink:type="simple" ext-link-type="doi" xlink:href="10.24199/j.mvsr.2005.07">https://doi.org/10.24199/j.mvsr.2005.07</ext-link></mixed-citation></ref><ref id="B5"><mixed-citation xmlns:xlink="http://www.w3.org/1999/xlink" xlink:type="simple"><person-group><name name-style="western"><surname>Berg</surname><given-names>MP</given-names></name><name name-style="western"><surname>Soesbergen</surname><given-names>M</given-names></name><name name-style="western"><surname>Tempelman</surname><given-names>D</given-names></name><name name-style="western"><surname>Wijnhoven</surname><given-names>H</given-names></name></person-group> (<year>2008</year>) <source>Verspreidingsatlas Nederlandse landpissebedden, Duizendpoten en Miljoenpoten (<tp:taxon-name><tp:taxon-name-part taxon-name-part-type="order">Isopoda</tp:taxon-name-part></tp:taxon-name>, <tp:taxon-name><tp:taxon-name-part taxon-name-part-type="class">Chilopoda</tp:taxon-name-part></tp:taxon-name>, <tp:taxon-name><tp:taxon-name-part taxon-name-part-type="class">Diplopoda</tp:taxon-name-part></tp:taxon-name>).</source><publisher-name>EIS-Nederland</publisher-name>, <publisher-loc>Leiden Vrije Universiteit-Afdeling Dierecologie, Amsterdam</publisher-loc>, <size units="page">194 pp</size>.</mixed-citation></ref><ref id="B21"><mixed-citation xmlns:xlink="http://www.w3.org/1999/xlink" xlink:type="simple"><person-group><name name-style="western"><surname>Gregory</surname><given-names>S</given-names></name></person-group> (<year>2009a</year>) <source>Woodlice and Waterlice (<tp:taxon-name><tp:taxon-name-part taxon-name-part-type="order">Isopoda</tp:taxon-name-part></tp:taxon-name>: <tp:taxon-name><tp:taxon-name-part taxon-name-part-type="suborder">Oniscidea</tp:taxon-name-part></tp:taxon-name> &amp; <tp:taxon-name><tp:taxon-name-part taxon-name-part-type="suborder">Asellota</tp:taxon-name-part></tp:taxon-name>) in Britain and Ireland.</source><publisher-name>FSC Publications</publisher-name>, <publisher-loc>Shrewsbury</publisher-loc>, <size units="page">175 pp</size>.</mixed-citation></ref><ref id="B22"><mixed-citation xmlns:xlink="http://www.w3.org/1999/xlink" xlink:type="simple"><person-group><name name-style="western"><surname>Gregory</surname><given-names>S</given-names></name></person-group> (<year>2009b</year>) <article-title>A tropical woodlouse new to Britain.</article-title><source>British Myriapod and Isopod Group Newsletter</source><volume>18</volume>: <fpage>1</fpage>–<lpage>2</lpage>.</mixed-citation></ref><ref id="B12"><mixed-citation xmlns:xlink="http://www.w3.org/1999/xlink" xlink:type="simple"><person-group><name name-style="western"><surname>Cochard</surname><given-names>PO</given-names></name><name name-style="western"><surname>Vilisics</surname><given-names>F</given-names></name><name name-style="western"><surname>Sechet</surname><given-names>E</given-names></name></person-group> (<year>2010</year>) <article-title>Alien terrestrial crustaceans (Isopods and Amphipods). Chapter 7.1.</article-title> In: <person-group><name name-style="western"><surname>Roques</surname><given-names>A</given-names></name><name name-style="western"><surname>Kenis</surname><given-names>M</given-names></name><name name-style="western"><surname>Lees</surname><given-names>D</given-names></name><name name-style="western"><surname>Lopez-Vaamonde</surname><given-names>C</given-names></name><name name-style="western"><surname>Rabitsch</surname><given-names>W</given-names></name><name name-style="western"><surname>Rasplus</surname><given-names>J-Y</given-names></name><name name-style="western"><surname>Roy</surname><given-names>D</given-names></name></person-group> (<role>Eds</role>) <issue-title>Alien terrestrial arthropods of Europe.</issue-title><source>BioRisk</source><volume>4</volume>: <fpage>81</fpage>–<lpage>96</lpage>. <ext-link xlink:type="simple" ext-link-type="doi" xlink:href="10.3897/biorisk.4.54">https://doi.org/10.3897/biorisk.4.54</ext-link></mixed-citation></ref><ref id="B60"><mixed-citation xmlns:xlink="http://www.w3.org/1999/xlink" xlink:type="simple"><person-group><name name-style="western"><surname>Senterre</surname><given-names>B</given-names></name><name name-style="western"><surname>Henriette</surname><given-names>E</given-names></name><name name-style="western"><surname>Chong-Seng</surname><given-names>L</given-names></name><name name-style="western"><surname>Beaver</surname><given-names>K</given-names></name><name name-style="western"><surname>Mougal</surname><given-names>J</given-names></name><name name-style="western"><surname>Vel</surname><given-names>T</given-names></name><name name-style="western"><surname>Gerlach</surname><given-names>J</given-names></name></person-group> (<year>2011</year>) <source>Seychelles Key Biodiversity Areas–Output 1: List of species of special concern.</source><publisher-name>Consultancy Report</publisher-name>, <publisher-loc>Ministry of Environment-UNDP-GEF Project, Victoria</publisher-loc>, <size units="page">67 pp</size>.</mixed-citation></ref><ref id="B45"><mixed-citation xmlns:xlink="http://www.w3.org/1999/xlink" xlink:type="simple"><person-group><name name-style="western"><surname>Murphy</surname><given-names>SM</given-names></name><name name-style="western"><surname>Wimp</surname><given-names>GM</given-names></name><name name-style="western"><surname>Lewis</surname><given-names>D</given-names></name><name name-style="western"><surname>Denno</surname><given-names>RF</given-names></name></person-group> (<year>2012</year>) Nutrient presses and pulses differentially impact plants, herbivores, detritivores and their natural enemies. PLoS ONE 7: e43929. <ext-link xlink:type="simple" ext-link-type="doi" xlink:href="10.1371/journal.pone.0043929">https://doi.org/10.1371/journal.pone.0043929</ext-link></mixed-citation></ref><ref id="B2"><mixed-citation xmlns:xlink="http://www.w3.org/1999/xlink" xlink:type="simple"><person-group><name name-style="western"><surname>Arab</surname><given-names>A</given-names></name><name name-style="western"><surname>Wimp</surname><given-names>GM</given-names></name></person-group> (<year>2013</year>) <article-title>Plant production and alternate prey channels impact the abundance of top predators.</article-title><source>Oecologia</source><volume>173</volume>: <fpage>331</fpage>–<lpage>341</lpage>. <ext-link xlink:type="simple" ext-link-type="doi" xlink:href="10.1007/s00442-013-2618-7">https://doi.org/10.1007/s00442-013-2618-7</ext-link></mixed-citation></ref><ref id="B72"><mixed-citation xmlns:xlink="http://www.w3.org/1999/xlink" xlink:type="simple"><person-group><name name-style="western"><surname>Treplin</surname><given-names>M</given-names></name><name name-style="western"><surname>Pennings</surname><given-names>SC</given-names></name><name name-style="western"><surname>Zimmer</surname><given-names>M</given-names></name></person-group> (<year>2013</year>) <article-title>Decomposition of leaf litter in a U.S. saltmarsh is driven by dominant species, not species complementarity.</article-title><source>Wetlands</source><volume>33</volume>: <fpage>83</fpage>–<lpage>89</lpage>. <ext-link xlink:type="simple" ext-link-type="doi" xlink:href="10.1007/s13157-012-0353-1">https://doi.org/10.1007/s13157-012-0353-1</ext-link></mixed-citation></ref><ref id="B77"><mixed-citation xmlns:xlink="http://www.w3.org/1999/xlink" xlink:type="simple"><person-group><name name-style="western"><surname>Wimp</surname><given-names>GM</given-names></name><name name-style="western"><surname>Murphy</surname><given-names>SM</given-names></name><name name-style="western"><surname>Lewis</surname><given-names>D</given-names></name><name name-style="western"><surname>Douglas</surname><given-names>MR</given-names></name><name name-style="western"><surname>Ambikapathi</surname><given-names>R</given-names></name><name name-style="western"><surname>Van-Tull</surname><given-names>L</given-names></name><name name-style="western"><surname>Gratton</surname><given-names>C</given-names></name><name name-style="western"><surname>Denno</surname><given-names>RF</given-names></name></person-group> (<year>2013</year>) <article-title>Predator hunting mode influences patterns of prey use from grazing and epigeic food webs.</article-title><source>Oecologia</source><volume>171</volume>: <fpage>505</fpage>–<lpage>515</lpage>. <ext-link xlink:type="simple" ext-link-type="doi" xlink:href="10.1007/s00442-012-2435-4">https://doi.org/10.1007/s00442-012-2435-4</ext-link></mixed-citation></ref><ref id="B1"><mixed-citation xmlns:xlink="http://www.w3.org/1999/xlink" xlink:type="simple"><person-group><name name-style="western"><surname>Angelini</surname><given-names>C</given-names></name><name name-style="western"><surname>Silliman</surname><given-names>BR</given-names></name></person-group> (<year>2014</year>) <article-title>Secondary foundation species as drivers of trophic and functional diversity: evidence from a tree-epiphyte system.</article-title><source>Ecology</source><volume>95</volume>: <fpage>185</fpage>–<lpage>196</lpage>. <ext-link xlink:type="simple" ext-link-type="doi" xlink:href="10.1890/13-0496.1">https://doi.org/10.1890/13-0496.1</ext-link></mixed-citation></ref><ref id="B23"><mixed-citation xmlns:xlink="http://www.w3.org/1999/xlink" xlink:type="simple"><person-group><name name-style="western"><surname>Gregory</surname><given-names>S</given-names></name></person-group> (<year>2014</year>) <article-title>Woodlice (<tp:taxon-name><tp:taxon-name-part taxon-name-part-type="order">Isopoda</tp:taxon-name-part></tp:taxon-name>: <tp:taxon-name><tp:taxon-name-part taxon-name-part-type="suborder">Oniscidea</tp:taxon-name-part></tp:taxon-name>) from the Eden Project, Cornwall, with descriptions of new and poorly known British species.</article-title><source>Bulletin of the British Myriapod Isopod Group</source><volume>27</volume>: <fpage>3</fpage>–<lpage>27</lpage>.</mixed-citation></ref><ref id="B24"><mixed-citation xmlns:xlink="http://www.w3.org/1999/xlink" xlink:type="simple"><person-group><name name-style="western"><surname>Humphreys</surname><given-names>WF</given-names></name></person-group> (<year>2014</year>) <article-title>Subterranean fauna of Christmas Island: habitats and salient features.</article-title><source>Raffles Bulletin of Zoology Supplement</source><volume>30</volume>: <fpage>29</fpage>–<lpage>44</lpage>.</mixed-citation></ref><ref id="B43"><mixed-citation xmlns:xlink="http://www.w3.org/1999/xlink" xlink:type="simple"><person-group><name name-style="western"><surname>Lemaire</surname><given-names>JM</given-names></name><name name-style="western"><surname>Gerriet</surname><given-names>O</given-names></name></person-group> (<year>2014</year>) <article-title>Les invertébrés (<tp:taxon-name><tp:taxon-name-part taxon-name-part-type="phylum">Arthropoda</tp:taxon-name-part></tp:taxon-name> &amp; <tp:taxon-name><tp:taxon-name-part taxon-name-part-type="phylum">Mollusca</tp:taxon-name-part></tp:taxon-name>) de la grande serre du Parc Phoenix (Nice, Alpes-Maritimes, France).</article-title><source>Riviera Scientifique</source><volume>98</volume>: <fpage>39</fpage>–<lpage>52</lpage>.</mixed-citation></ref><ref id="B71"><mixed-citation xmlns:xlink="http://www.w3.org/1999/xlink" xlink:type="simple"><person-group><name name-style="western"><surname>Taiti</surname><given-names>S</given-names></name><name name-style="western"><surname>Wynne</surname><given-names>JJ</given-names></name></person-group> (<year>2015</year>) <article-title>The terrestrial <tp:taxon-name><tp:taxon-name-part taxon-name-part-type="order">Isopoda</tp:taxon-name-part></tp:taxon-name> (<tp:taxon-name><tp:taxon-name-part taxon-name-part-type="subphylum">Crustacea</tp:taxon-name-part></tp:taxon-name>, <tp:taxon-name><tp:taxon-name-part taxon-name-part-type="suborder">Oniscidea</tp:taxon-name-part></tp:taxon-name>) of Rapa Nui (Easter Island), with descriptions of two new species.</article-title> In: <person-group><name name-style="western"><surname>Taiti</surname><given-names>S</given-names></name><name name-style="western"><surname>Hornung</surname><given-names>E</given-names></name><name name-style="western"><surname>Štrus</surname><given-names>J</given-names></name><name name-style="western"><surname>Bouchon</surname><given-names>D</given-names></name></person-group> (<role>Eds</role>) <issue-title>Trends in Terrestrial Isopod Biology.</issue-title><source>ZooKeys</source><volume>515</volume>: <fpage>27</fpage>–<lpage>49</lpage>. <ext-link xlink:type="simple" ext-link-type="doi" xlink:href="10.3897/zookeys.515.9477">https://doi.org/10.3897/zookeys.515.9477</ext-link></mixed-citation></ref><ref id="B65"><mixed-citation xmlns:xlink="http://www.w3.org/1999/xlink" xlink:type="simple"><person-group><name name-style="western"><surname>Taiti</surname><given-names>S</given-names></name></person-group> (<year>2018</year>) <article-title>Biology and biogeography of terrestrial isopods (<tp:taxon-name><tp:taxon-name-part taxon-name-part-type="subphylum">Crustacea</tp:taxon-name-part></tp:taxon-name>, <tp:taxon-name><tp:taxon-name-part taxon-name-part-type="order">Isopoda</tp:taxon-name-part></tp:taxon-name>, <tp:taxon-name><tp:taxon-name-part taxon-name-part-type="suborder">Oniscidea</tp:taxon-name-part></tp:taxon-name>).</article-title><source>Atti Accademia Nazionale Italiana di Entomologia</source><volume>65</volume>: <fpage>83</fpage>–<lpage>90</lpage>.</mixed-citation></ref><ref id="B76"><mixed-citation xmlns:xlink="http://www.w3.org/1999/xlink" xlink:type="simple"><person-group><name name-style="western"><surname>Vittori</surname><given-names>M</given-names></name><name name-style="western"><surname>Štrus</surname><given-names>J</given-names></name></person-group> (<year>2017</year>) <article-title>Male tegumental glands in the cavernicolous woodlouse <italic><tp:taxon-name><tp:taxon-name-part taxon-name-part-type="genus">Cyphonethes</tp:taxon-name-part> <tp:taxon-name-part taxon-name-part-type="species">herzegowinensis</tp:taxon-name-part></tp:taxon-name></italic> (Verhoeff, 1900) (<tp:taxon-name><tp:taxon-name-part taxon-name-part-type="subphylum">Crustacea</tp:taxon-name-part></tp:taxon-name>: <tp:taxon-name><tp:taxon-name-part taxon-name-part-type="order">Isopoda</tp:taxon-name-part></tp:taxon-name>: <tp:taxon-name><tp:taxon-name-part taxon-name-part-type="family">Trichoniscidae</tp:taxon-name-part></tp:taxon-name>).</article-title><source>Journal of Crustacean Biology</source><volume>37</volume>: <fpage>389</fpage>–<lpage>397</lpage>. <ext-link xlink:type="simple" ext-link-type="doi" xlink:href="10.1093/jcbiol/rux067">https://doi.org/10.1093/jcbiol/rux067</ext-link></mixed-citation></ref><ref id="B13"><mixed-citation xmlns:xlink="http://www.w3.org/1999/xlink" xlink:type="simple"><person-group><name name-style="western"><surname>De los Rios-Escalante</surname><given-names>P</given-names></name><name name-style="western"><surname>Arancibia</surname><given-names>EI</given-names></name><name name-style="western"><surname>Pérez-Schultheiss</surname><given-names>J</given-names></name></person-group> (<year>2018</year>) <article-title>A checklist of non-marine crustaceans from Chilean oceanic islands.</article-title><source>Proceedings of the Biological Society of Washington</source><volume>131</volume>: <fpage>47</fpage>–<lpage>52</lpage>. <ext-link xlink:type="simple" ext-link-type="doi" xlink:href="10.2988/17-00007">https://doi.org/10.2988/17-00007</ext-link></mixed-citation></ref><ref id="B51"><mixed-citation xmlns:xlink="http://www.w3.org/1999/xlink" xlink:type="simple"><person-group><name name-style="western"><surname>Pérez-Schultheiss</surname><given-names>J</given-names></name><name name-style="western"><surname>Ayala</surname><given-names>K</given-names></name><name name-style="western"><surname>Fariña</surname><given-names>JM</given-names></name><name name-style="western"><surname>Coccia</surname><given-names>C</given-names></name></person-group> (<year>2018</year>) Exotic oniscideans (<tp:taxon-name><tp:taxon-name-part taxon-name-part-type="subphylum">Crustacea</tp:taxon-name-part></tp:taxon-name>: <tp:taxon-name><tp:taxon-name-part taxon-name-part-type="order">Isopoda</tp:taxon-name-part></tp:taxon-name>) in coastal salt marshes: first record of the families <tp:taxon-name><tp:taxon-name-part taxon-name-part-type="family">Halophilosciidae</tp:taxon-name-part></tp:taxon-name> and <tp:taxon-name><tp:taxon-name-part taxon-name-part-type="family">Platyarthridae</tp:taxon-name-part></tp:taxon-name> in continental Chile. New Zealand Journal of Zoology: 1–11. <ext-link xlink:type="simple" ext-link-type="doi" xlink:href="10.1080/03014223.2018.1539017">https://doi.org/10.1080/03014223.2018.1539017</ext-link></mixed-citation></ref><ref id="B47"><mixed-citation xmlns:xlink="http://www.w3.org/1999/xlink" xlink:type="simple"><person-group><name name-style="western"><surname>Nunomura</surname><given-names>N</given-names></name></person-group> (<year>1999a</year>) <article-title>Taxonomical revisions on some groups of terrestrial isopods in Japan.</article-title><source>Edaphologia</source><volume>62</volume>: <fpage>81</fpage>–<lpage>91</lpage>. [In Japanese]</mixed-citation></ref><ref id="B48"><mixed-citation xmlns:xlink="http://www.w3.org/1999/xlink" xlink:type="simple"><person-group><name name-style="western"><surname>Nunomura</surname><given-names>N</given-names></name></person-group> (<year>1999b</year>) <article-title><tp:taxon-name><tp:taxon-name-part taxon-name-part-type="subphylum">Crustacea</tp:taxon-name-part></tp:taxon-name>, <tp:taxon-name><tp:taxon-name-part taxon-name-part-type="order">Isopoda</tp:taxon-name-part></tp:taxon-name>.</article-title> In: <person-group><name name-style="western"><surname>Aoki</surname><given-names>J</given-names></name></person-group> (<role>Ed.</role>) <issue-title>Pictorial Keys to Soil Animals of Japan.</issue-title><source>Tokai University Press, Tokyo</source>, <fpage>569</fpage>–<lpage>625</lpage>. [In Japanese]</mixed-citation></ref><ref id="B54"><mixed-citation xmlns:xlink="http://www.w3.org/1999/xlink" xlink:type="simple"><person-group><name name-style="western"><surname>Saito</surname><given-names>N</given-names></name><name name-style="western"><surname>Itani</surname><given-names>G</given-names></name><name name-style="western"><surname>Nunomura</surname><given-names>N</given-names></name></person-group> (<year>2000</year>) <article-title>A preliminary check list of isopod crustaceans in Japan.</article-title><source>Bulletin of the Toyama Science Museum</source><volume>23</volume>: <fpage>11</fpage>–<lpage>107</lpage>. [In Japanese]</mixed-citation></ref><ref id="B49"><mixed-citation xmlns:xlink="http://www.w3.org/1999/xlink" xlink:type="simple"><person-group><name name-style="western"><surname>Nunomura</surname><given-names>N</given-names></name></person-group> (<year>2011</year>) <article-title>Crustaceans No.2 (<tp:taxon-name><tp:taxon-name-part taxon-name-part-type="order">Isopoda</tp:taxon-name-part></tp:taxon-name>).</article-title><source>Special Publication of the Toyama Science Museum</source><volume>24</volume>: <fpage>1</fpage>–<lpage>133</lpage>. [In Japanese]</mixed-citation></ref><ref id="B50"><mixed-citation xmlns:xlink="http://www.w3.org/1999/xlink" xlink:type="simple"><person-group><name name-style="western"><surname>Nunomura</surname><given-names>N</given-names></name></person-group> (<year>2015</year>) <article-title><tp:taxon-name><tp:taxon-name-part taxon-name-part-type="subphylum">Crustacea</tp:taxon-name-part></tp:taxon-name>, <tp:taxon-name><tp:taxon-name-part taxon-name-part-type="order">Isopoda</tp:taxon-name-part></tp:taxon-name>.</article-title> In: <person-group><name name-style="western"><surname>Aoki</surname><given-names>J</given-names></name></person-group> (<role>Ed.</role>) <issue-title>Pictorial Keys to Soil Animals of Japan.</issue-title><source>Tokai University Press, Kanagawa</source>, <fpage>997</fpage>–<lpage>1065</lpage>. [In Japanese]</mixed-citation></ref><ref id="B61"><mixed-citation xmlns:xlink="http://www.w3.org/1999/xlink" xlink:type="simple"><person-group><name name-style="western"><surname>Shinobe</surname><given-names>S</given-names></name><name name-style="western"><surname>Uchida</surname><given-names>S</given-names></name><name name-style="western"><surname>Mori</surname><given-names>H</given-names></name><name name-style="western"><surname>Okochi</surname><given-names>I</given-names></name><name name-style="western"><surname>Chiba</surname><given-names>S</given-names></name></person-group> (<year>2017</year>) <article-title>Declining soil <tp:taxon-name><tp:taxon-name-part taxon-name-part-type="subphylum">Crustacea</tp:taxon-name-part></tp:taxon-name> in a World Heritage Site caused by land nemertean.</article-title><source>Scientific Reports</source><volume>7</volume>: <fpage>1</fpage>–<lpage>8</lpage>. <ext-link xlink:type="simple" ext-link-type="doi" xlink:href="10.1038/s41598-017-12653-4">https://doi.org/10.1038/s41598-017-12653-4</ext-link></mixed-citation></ref></ref-list></tp:taxon-treatment>
